# Supplementary material for: Molecular Events behind the Selectivity and Inactivation Properties of Model NaK-Derived Ion Channels
Source: Int J Mol Sci. 2022 Aug 17;23(16):9246. doi: 10.3390/ijms23169246 (PMC9409022; doi:10.3390/ijms23169246)
Supplement: Supplementary file 1 [file ijms-23-09246-s001.zip]

Archive with 1 entries (1 files):
- ijms-1831969-supplementary.pdf
